# Supplementary material for: Pumilio protects Xbp1 mRNA from regulated Ire1-dependent decay
Source: Nat Commun. 2022 Mar 24;13:1587. doi: 10.1038/s41467-022-29105-x (PMC8948244; doi:10.1038/s41467-022-29105-x)
Supplement: Supplementary file 4 — Source Data [file 41467_2022_29105_MOESM4_ESM.xlsx]

## Sheet: Fig.1b
		Fig.1b -3’UTR of Xbp1 contains cis elements of mRNA stability
										ANOVA -RESULTS
		3'UTR wt
		replicate 1	replicate 2	replicate 3	replicate 4	average	stdev			A	B	C	D		Tukey HSD results
	Time								1h
	0	100	100	100	100	100	0			Wt	Pum1 Pum2	Pum1	Pum2		treatments	Tukey HSD	Tukey HSD	Tukey HSD
	60	71.8754	67.94	74.5649	57.2	67.8951	6.60901								pair	Q statistic	p-value	inferfence
	120	31.8191	49.38	31.8191	42.75	38.942	7.49875			57.2	48.51	40.68	42.61		A vs B	8.3677	0.0010053	** p<0.01
	180	20.7621	25.09	20.7621	40.84	26.8635	8.26049			67.94	34.89	35.52	41.1		A vs C	9.2174	0.0010053	** p<0.01
										74.6	43.5	46.78	32.6		A vs D	8.8150	0.0010053	** p<0.01
										71.88	42.3	35.82			B vs C	0.8497	0.8999947	insignificant
															B vs D	1.0680	0.8651199	insignificant
		PRE1 Mut													C vs D	0.2814	0.8999947	insignificant
		replicate 1	replicate 2	replicate 3		average	stdev
	Time
	0	100	100	100		100	0
	60	40.6763	35.5179	35.8177		37.3373	2.89555			A	B	C	D
	120	27.6545	12.8257	13.7747		18.085	8.30099		2h						treatments	Tukey HSD	Tukey HSD	Tukey HSD
	180	14.0604	7.73084	10.1826		10.658	3.19144			Wt	Pum1 Pum2	Pum1	Pum2		pair	Q statistic	p-value	inferfence
															A vs B	4.7701	0.0342903	* p<0.05
										31.82	27.1	27.65	13.41		A vs C	5.5095	0.0158016	* p<0.05
										49.38	17.55	12.82	19.80		A vs D	6.0157	0.0094302	** p<0.01
		PRE2 Mut								31.82	17.99	13.77	15.28		B vs C	0.6917	0.899995	insignificant
		replicate 1	replicate 2	replicate 3		average	stdev			42.75					B vs D	1.1652	0.827947	insignificant
	Time														C vs D	0.4735	0.899995	insignificant
	0	100	100	100		100	0
	60	41.1039	42.6099	32.5938		38.7692	5.4008
	120	13.4131	19.7981	15.2781		16.1631	3.28317
	180	9.00778	7.87971	11.4377		9.44174	1.81827
		PRE1PRE2 Mut								A	B	C	D		treatments	Tukey HSD	Tukey HSD	Tukey HSD
		replicate 1	replicate 2	replicate 3		average	stdev		3h						pair	Q statistic	p-value	inferfence
	Time									Wt	Pum1 Pum2	Pum1	Pum2		A vs B	4.9138	0.0294570	* p<0.05
	0	100	100	100		100	0								A vs C	5.0043	0.0267783	* p<0.05
	60	48.51	34.89	43.5		42.3	6.88884			20.7621	14.79	14.06	9.00		A vs D	5.3798	0.0180771	* p<0.05
	120	27.1	17.55	17.99		20.88	5.39117			25.09	10.12	7.73	7.88		B vs C	0.0847	0.8999947	insignificant
	180	14.79	10.12	7.94		10.95	3.49961			20.7621	7.94	10.18	11.44		B vs D	0.4359	0.8999947	insignificant
										40.84					C vs D	0.3512	0.8999947	insignificant

## Sheet: Fig.1c
	Fig. 1c - EMSA assay		binding of purified human PUM1-HD, with the PRE1 of the Xbp1 3’UTR
	Uncropped blot for Figure 1c. Red boxes indicate the bands which were cropped for Figure 1c.
						oligo RNA(30bp)-Protein PumHD (35,8kDa) complexes
						free RNA (oligo 30bp)
						Non-denaturing gel (6%)
		1	free oligo
		2	Oligo + PumHD 100 nM
		3	Oligo + PumHD 200 nM
		4	Oligo + PumHD 300 nM
		5	wt oligo competitor (5x)+PumHD 300 nM
		6	wt oligo competitor (10x)+PumHD 300 nM
		7	wt oligo competitor (25x)+PumHD 300 nM
		8	Mutant oligo competitor (5x)+PumHD 300 nM
		9	Mutant oligo competitor (10x)+PumHD 300 nM
		10	Mutant oligo competitor (25x)+PumHD 300 nM

## Sheet: Fig.1d
		Fig.1d- RNA affinity pulldown
			total		intron		spliced
			IpTap/IP L339		IpTap/IP L339		IPTap/IP L339
				dots plot		dots plot		dots plot
		replicate 1	7.27417	1.2	8.74728	2.1	10.0154	3.1
		replicate 2	6.773	1.1	10.2094	2.08	10.1427	3.15
		replicate3	7.24904	1.05	10.8676	2.1	12.5465	3.15
		averages	Total Xbp1	Unspliced	Spliced	stdev Total	stdev Unspl	stdev Spliced
		UAS-TAP-PumHD	1	1	1
		GMR-GAL>UAS-TAP-PUmHD	7.09874	9.94144	10.9015	0.282379	1.08527	1.42597

## Sheet: Fig.2b
	Fig. 2b -	Expression of Xbp1-HA-GFP reporter in S2 cells in the absence of ER stress (0h) and ER stress conditions (4h and 8h DTT treatment)
		Uncropped blot for Figure 2b. Red boxes indicate the bands which were cropped for Figure 2b.

## Sheet: Fig2b.Quantification
	Fig. 2b- Densitometric quantification of fig. 2b
	GFP Relative volume intensity / Tubuline relative Volume intensity
			averages		stdev	stdev
			4hrs	8hrs	4h	8h
		wt	1.13726	2.44495	0.150293	0.565676
		wt+PumFL	2.65523	5.29381	1.00007	0.684405
		wt+PumR7	1.31634	2.7399	0.400911	0.849454
		Anova results					Anova results
		Treatment →	A -wt 8h	B -FL 8h	C - R7 8h		Treatment →	A -wt 4h	B -Fl 4h	C -r7 4h
		Input Data →	2.197	4.6306	2.67558		Input Data →	1.1955	1.4645	1.4
			2.9525	5.0837	2.464249			1.124	2.52	1.67
			3.276	6.25	1.9032			1.06055	3.7	0.88
			1.764	5.211	3.9166			1.41	1.7457
			2.094					1.013
			2.386					1.0208
		Tukey HSD results					Tukey HSD results
		treatments	Tukey HSD	Tukey HSD	Tukey HSD		treatments	Tukey HSD	Tukey HSD	Tukey HSD
		pair	Q statistic	p-value	inferfence		pair	Q statistic	p-value	inferfence
		A vs B	9.1044	0.0010053	** p<0.01		A vs B	4.5609	0.0225215	* p<0.05
		A vs C	0.9427	0.7762928	insignificant		A vs C	0.6120	0.8999947	insignificant
		B vs C	7.4505	0.0010053	** p<0.01		B vs C	3.2881	0.0977659	insignificant
		Scheffé results					Scheffé results
		treatments	Scheffé	Scheffé	Scheffé		treatments	Scheffé	Scheffé	Scheffé
		pair	TT-statistic	p-value	inferfence		pair	TT-statistic	p-value	inferfence
		A vs B	6.4378	0.0001859	** p<0.01		A vs B	3.2251	0.0282965	* p<0.05
		A vs C	0.6666	0.8042814	insignificant		A vs C	0.4327	0.9114077	insignificant
		B vs C	5.2683	0.0009814	** p<0.01		B vs C	2.3250	0.1152320	insignificant

## Sheet: replicate1,2,3
	Fig. 2b- Densitometric quantification of fig. 2b
							tubulin	Label	Volume (Int)	Rel. Quant.
								Xbp 0h	10743867	1
								Xbp 4h	10657290	0.991942
								Xbp 8h	6617304	0.615915
		a-GFP
							GFP	Label	Volume (Int)	Rel. Quant.
								Xbp 4h	2496236	1
								Xbp 8h	4394772	1.76056
		a-Tubulin						Relative Fold
								23.1.2021	xbp1:GFP/Tubulin
								Xbp 4h	1.00812
								Xbp 8h	2.85845
								User 2021-03-23 14hr 20min_Exposure_248.1sec
		a-GFP						GFP	Label	Volume (Int)	Rel. Quant.
									Xbp 4h	10741476	1
									Xbp 8h	15950933	1.82451
									B1	4949304	N/A
								User 2021-03-24 13hr 31min_Exposure_15.0sec
		a-Tubulin						tubulin	Label	Volume (Int)	Rel. Quant.
								1	Xbp 0h	15463052	1
								2	Xbp 4h	12361364	0.710274
								3	Xbp 8h	11543052	0.694487
								Relative Fold
								22.3.2021	xbp1 gfp/tubulin
								4h	1.40791
								8h	2.62713
								Xbp1-GFP	Label	Rel. Quant.
									Xbp1:GFP 4h	1.06055
									Xbp1:GFP 8h	3.27596
									PumFL 4h	5.83048
									PumFL 8h	5.08369
									B1	N/A
								Tubulin	Label	Rel. Quant.
									Xbp1:GFP 0h	1
									Xbp1:GFP 4h	0.942905
									Xbp1:GFP 8h	0.913975
									PumFL 0h	1.15395
									PumFL 4h	1.13463
									PumFL 8h	1.2343
								Relative Fold	Xbp1:GFP/tubulin
								Xbp1:GFP 4h	1.06055
								Xbp1:GFP 8h	3.27596
								PumFL 4h	5.83048
								PumFL 8h	5.08369

## Sheet: replicate 4,5,6 
	Fig. 2b- Densitometric quantification of fig. 2b
						GFP	Volume (Int)	Rel. Quant.
						xbp1 8h	7942568	1
						Fl 8h	18187722	3.09145
						R7 8h	10237608	1.23975
						tubulin	Volume (Int)	Rel. Quant.
						xbp1 8h	13086286	1
						Fl 8h	15272267	1.17
						R7 8h	13435742	1.02
						Relative Fold	Xbp1:GFP/tubulin
						xbp1 8h	1
						Fl 8h	2.64226
						R7 8h	1.21544
								User 2021-11-22 17hr 11min_Exposure_401.1sec
								GFP	Volume (Int)	Rel. Quant.		Relative Fold	Xbp1:GFP/tubulin
								xbp1 4h	7662388	1		Xbp1:GFP 4h	1.12413
								xbp1 8h	13133633	2.63678		Xbp1:GFP 8h	2.95247
								Fl 4h	9571000	1.57363		PumFL 4h	1.46453
								fl 8h	20068801	5.06682		PumFL 8h	4.63054
								r7A 8h	9326176	1.8818		R7 4h	0.443269
								r7A 4h	4473636	0.261		R7 8h	2.46425
								r7 B 4h	4589324	0.338499
								R7 B 8h	16120067	3.19586		Blot2
												R7 4h	0.436365
												R7 8h	2.67558
								tubulin	Volume (Int)	Rel. Quant.
								xbp1 0h	11817348	1
								xbp1 4h	10946440	0.889576
								xbp1 8h	11469396	0.893076
								Fl 0h	11139344	0.964389
								Fl 4h	11694096	1.07449
								Fl8h	11256876	1.09422
								R7 oh	10454920	0.923966
								R7 4h	9160176	0.763642
								R7 8h	9744352	0.88921
								R7 B 4h	9160176	0.775724
								R7 B 8h	9744352	1.19446
							User 2021-11-07 21hr 39min_Exposure_105.8sec
							Label	Rel. Quant. GFP		tubulin	Rel. Quant.
							xbp1 4h	1		xbp1 0h	1
							xbp1 8h	1.97475		xbp1 4h	0.979651
							Fl 4h	0.832439		xbp1 8h	0.827649
							Fl8h	3.05118		Fl 0h	1.14376
							R7 4h	0.819474		Fl 4h	1.10274
							R7 8h	0.807075		Fl8h	1.08296
										R7 oh	0.819577
										R7 4h	0.930645
										R7 8h	0.813188
							Relative Fold	Xbp1:GFP/tubulin
							Xbp1:GFP 4h	1.02077
							Xbp1:GFP 8h	2.38597
							PumFL 4h	0.754883
							PumFL 8h	2.81744
							R7 4h	0.880544
							R7 8h	0.992483

## Sheet: replicate 7,8
			Fig. 2b- Densitometric quantification of fig. 2b
									2018-10-06			tubulin	Rel. Quant.
									GFP	Rel. Quant.		xbp1 0h	1.13842
									xbp1 4h	1		xbp1 4h	1.17854
									xbp1 8h	3.3387		xbp1 8h	1.01913
									Fl 4h	3.3722		Fl 0h	0.852699
									Fl8h	6.5622		Fl 4h	0.90894
												Fl8h	1.04965
										Relative Fold
										Xbp1:GFP/tubulin
									Xbp1:GFP 4h	0.848505
									Xbp1:GFP 8h	3.27603
									PumFL 4h	3.71004
									PumFL 8h	6.25177
								xbp1 :GFP	Rel. Quant.		Relative Fold	Xbp1:GFP/tubulin
								Xbp1:GFP 4h	1		Xbp1:GFP 4h	0.784631
								Xbp1:GFP 8h	1.76386		Xbp1:GFP 8h	1.76386
								R7 4h	1.75808		R7 4h	1.39901
								R7 8h	2.37472		R7 8h	1.90321
								tubulin	Rel. Quant.
								x0h	1
								Xbp1:GFP 4h	1.27448
								Xbp1:GFP 8h	1
								R7 0h	1.19438
								R7 4h	1.25666
								R7 8h	1.24774

## Sheet: Fig.2c
Fig		Fig.2C- Inactivation of Pumilio by RNAi destabilizes Xbp1-HA-GFP reporter
		% of mRNA remaining
				averages				stdev
		Time (min)	LacZ RNAi	Pum RNAi	Pum RNAi +PumHD	Pum RNAi +PumFL	LacZ RNAi	Pum RNAi	Pum RNAi +PumHD	Pum RNAi +PumFL
		0	100	100	100	100	0	0	0	0
		60	80.6701	36.65	31.1564	67.61	4.60848	8.43921	0.051827	5.29048
		120	44.5432	21.46	19.2658	51.19	13.2584	5.84546	0.280987	5.25596
		180	34.6049	17.96	15.6065	41.73	7.23249	6.65346	2.79956	1.4106
		Half-life	115.525	63.0134	57.7623	138.629
		Regression analysis	y = 100e-0,006x	y = 100e-0,011x	y = 100e-0,012x.	y = 100e-0,005x
		Coeficcient	R² = 0,9712	R² = 0,9695	R² = 0,9437	R² = 0,978
			Pum FL						PumRNai+HD
		time (min)	replicate1	replicate2	replicate3		time (min)	replicate1	replicate2	replicate3
		0	100	100	100		0	100	100	100
		60	73.7135	64.2854	64.84		60	32.6426	31.1046	31.2083
		120	46.7596	49.8242	57		120	20.2187	18.9848	19.5467
		180	41.7544	43.138	40.317		180	18.5735	18.4061	12.807
			PumRNAi					lacZ RNAi
		time (min)	replicate1	replicate2	replicate3		time (min)	replicate1	replicate2	replicate3
		0	100	100	100		0	100	100	100
		60	30.29	33.454	46.23		60	85.462	80.2784	76.27
		120	17.22	19.0367	28.13		120	29.2521	52.8375	51.54
		180	13.17	15.1613	25.56		180	26.7197	36.165	40.93
											ANOVA RESULTS
			1h	A	B	C	D		Tukey HSD results					Scheffé results
				lacz	PumRNAi	PumHD	PumFL
				85.46195	30.29	32.64	73.71346		treatments	Tukey HSD	Tukey HSD	Tukey HSD		treatments	Scheffé	Scheffé	Scheffé
				80.2784	33.4539	31.1046	64.285		pair	Q statistic	p-value	inferfence		pair	TT-statistic	p-value	inferfence
				76.27	46.23	31.2082	64.84		A vs B	13.8496	0.0010053	** p<0.01		A vs B	9.7932	8.3768e-05	** p<0.01
									A vs C	15.4252	0.0010053	** p<0.01		A vs C	10.9073	3.7795e-05	** p<0.01
									A vs D	4.1088	0.0760785	insignificant		A vs D	2.9054	0.1075903	insignificant
									B vs C	1.5756	0.6777827	insignificant		B vs C	1.1141	0.7478236	insignificant
									B vs D	9.7408	0.0010053	** p<0.01		B vs D	6.8878	0.0010033	** p<0.01
									C vs D	11.3164	0.0010053	** p<0.01		C vs D	8.0019	0.0003574	** p<0.01
			2h	A	B	C	D		Tukey HSD results					Scheffé results
				lacz	PumRNAi	PumHD	PumFL
				29.252	17.22	20.219	46.76		treatments	Tukey HSD	Tukey HSD	Tukey HSD		treatments	Scheffé	Scheffé	Scheffé
				52.8375	19.0367	18.985	49.824		pair	Q statistic	p-value	inferfence		pair	TT-statistic	p-value	inferfence
				51.54	28.13	19.547	57.00		A vs B	5.1831	0.0262635	* p<0.05		A vs B	3.6650	0.0399725	* p<0.05
									A vs C	5.6050	0.0174997	* p<0.05		A vs C	3.9633	0.0272436	* p<0.05
									A vs D	1.4937	0.7074172	insignificant		A vs D	1.0562	0.7757020	insignificant
									B vs C	0.4219	0.8999947	insignificant		B vs C	0.2983	0.9925773	insignificant
									B vs D	6.6768	0.0065291	** p<0.01		B vs D	4.7212	0.0106309	* p<0.05
									C vs D	7.0987	0.0045173	** p<0.01		C vs D	5.0195	0.0074560	** p<0.01
			3h	A	B	C	D		Tukey HSD results					Scheffé results
				lacz	PumRNAi	PumHD	PumFL
				26.72	13.17	18.57	41.754		treatments	Tukey HSD	Tukey HSD	Tukey HSD		treatments	Scheffé	Scheffé	Scheffé
				36.17	15.16	18.406	43.138		pair	Q statistic	p-value	inferfence		pair	TT-statistic	p-value	inferfence
				40.93	25.56	12.807	40.317		A vs B	5.5137	0.0190924	* p<0.05		A vs B	3.8988	0.0295858	* p<0.05
									A vs C	5.9672	0.0124467	* p<0.05		A vs C	4.2194	0.0197058	* p<0.05
									A vs D	2.3619	0.3977423	insignificant		A vs D	1.6701	0.4696225	insignificant
									B vs C	0.4535	0.8999947	insignificant		B vs C	0.3207	0.9908286	insignificant
									B vs D	7.8756	0.0023625	** p<0.01		B vs D	5.5689	0.0039778	** p<0.01
									C vs D	8.3291	0.0016455	** p<0.01		C vs D	5.8896	0.0027985	** p<0.01

## Sheet: Fig.2 d,e,f
	Fig 2e,d,and f	uncropped figures of fig.2 d,e and f.
		White boxes represent cropped images that were processed in ImajeJ2 . Splitted channels for each marker are represented in fig.2
	Fig. 2d			Fig. 2e			Fig. 2f
	white bar represents scale bar=10µM
	white box
			red channel
			dsRed
			green channel
			Xbp1-spl-GFP
			blue channel
			Xbp1 Uns-HÁ

[truncated: 20 more sheets: Fig.3b, Fig.3d, Fig.3c, Fig.3e , Fig.3f, 3g, Fig.4a , Fig.4b, Fig.5a, Fig.5b, Fig.5c, Fig.5d, Supl Fig.1a qPCR, Supl Fig.1b, Supl Fig.1c, Supl Fig2b, Supl Fig.3a, Supl Fig.3b, Supl Fig. 4a, Supl Fig.4b, Sheet1, Sheet4]
